# Supplementary material for: Metagenomic insights into the development of microbial communities of straw and leaf composts
Source: Front Microbiol. 2025 Jan 22;15:1485353. doi: 10.3389/fmicb.2024.1485353 (PMC11794307; doi:10.3389/fmicb.2024.1485353)
Supplement: Supplementary file 1 [file Table_1.xlsx]

## Sheet: Table S1
Table S1. Chemical characteristics of the substrates
Substrate	Moisture, %	Ash, %	С, %	N, %	С/N	Hemicellulose	Cellulose	pH (KCl)
Leaf litter	11.24	7.95	46.03	0.936	49.2	5,71±0,90	10,39±0,41	4,57±0,05
Straw	11.49	4.17	47.83	1.285	37.2	11,39±0,08	31,83±1,33	6,39 ± 0,06
Soil	-	-	4.61	0.206	22.3786	-	-	4,61 ± 0,02

## Sheet: Table S2
Table S2. Technical information on the quality of reads after basecalling and the quality of the resulting assemblies
ID	Basecalled, total length	Basecalled, N50	Assembly, total length	Assembly, N50	Mean coverage	The longest contig length	Number of contigs
L1	18160184274	2833	723610957	17890	14	5 168 215	61081
L2	35684648270	4251	1906972901	29923	13	12303119	115158
L3	39072234369	4254	2079404533	38712	13	12334373	97665
S1	33914370046	4857	1732048168	38685	14	9257153	89763
S2	32745526575	4729	1724810852	57350	14	9283308	70170
S3	30820763857	7138	1787550670	85254	12	9256236	46258

## Sheet: Table S3
Table S3. Number of KO (KEGG orthology) categories in the metabolic pathways, significantly different between compost types (S - straw, L - leaf litter)
path ID	fam0	fam-found_S	fam-found_L	name
2020	495	18	17	Two-component system
2010	512	10	23	ABC transporters
650	99	3	11	Butanoate metabolism
51	111	7	3	Fructose and mannose metabolism
520	147	10	0	Amino sugar and nucleotide sugar metabolism
920	109	0	10	Sulfur metabolism
240	102	3	6	Pyrimidine metabolism
260	99	2	7	Glycine, serine and threonine metabolism
330	112	0	9	Arginine and proline metabolism
627	81	0	9	Aminobenzoate degradation
2024	282	0	9	Quorum sensing
3070	74	6	2	Bacterial secretion system
230	213	3	4	Purine metabolism
500	105	7	0	Starch and sucrose metabolism
643	25	0	7	Styrene degradation
680	190	2	5	Methane metabolism
910	65	3	4	Nitrogen metabolism
2030	26	7	0	Bacterial chemotaxis
2060	71	7	0	Phosphotransferase system (PTS)
10	105	4	2	Glycolysis / Gluconeogenesis
71	58	1	5	Fatty acid degradation
620	126	2	4	Pyruvate metabolism
760	97	1	5	Nicotinate and nicotinamide metabolism
2025	90	6	0	Biofilm formation - Pseudomonas aeruginosa
5111	106	5	1	Biofilm formation - Vibrio cholerae
40	85	1	4	Pentose and glucuronate interconversions
350	81	1	4	Tyrosine metabolism
564	113	2	3	Glycerophospholipid metabolism
630	100	0	5	Glyoxylate and dicarboxylate metabolism
130	59	2	2	Ubiquinone and other terpenoid-quinone biosynthesis
290	19	0	4	Valine, leucine and isoleucine biosynthesis
310	89	0	4	Lysine degradation
440	43	0	4	Phosphonate and phosphinate metabolism
860	131	1	3	Porphyrin and chlorophyll metabolism
984	15	0	4	Steroid degradation
4112	31	0	4	Cell cycle - Caulobacter
190	218	0	3	Oxidative phosphorylation
250	70	1	2	Alanine, aspartate and glutamate metabolism
280	70	0	3	Valine, leucine and isoleucine degradation
300	47	1	2	Lysine biosynthesis
410	44	0	3	beta-Alanine metabolism
561	90	3	0	Glycerolipid metabolism
624	43	1	2	Polycyclic aromatic hydrocarbon degradation
625	43	1	2	Chloroalkane and chloroalkene degradation
626	29	1	2	Naphthalene degradation
640	110	1	2	Propanoate metabolism
660	29	0	3	C5-Branched dibasic acid metabolism
900	59	2	1	Terpenoid backbone biosynthesis
3018	79	2	1	RNA degradation
52	77	2	0	Galactose metabolism
61	39	2	0	Fatty acid biosynthesis
72	8	0	2	Synthesis and degradation of ketone bodies
220	59	1	1	Arginine biosynthesis
270	117	1	1	Cysteine and methionine metabolism
281	16	0	2	Geraniol degradation
340	47	0	2	Histidine metabolism
430	24	0	2	Taurine and hypotaurine metabolism
460	36	0	2	Cyanoamino acid metabolism
472	9	0	2	D-Arginine and D-ornithine metabolism
480	56	0	2	Glutathione metabolism
531	15	2	0	Glycosaminoglycan degradation
540	62	2	0	Lipopolysaccharide biosynthesis
541	96	2	0	O-Antigen nucleotide sugar biosynthesis
603	15	2	0	Glycosphingolipid biosynthesis - globo and isoglobo series
621	31	0	2	Dioxin degradation
740	49	1	1	Riboflavin metabolism
750	24	1	1	Vitamin B6 metabolism
791	16	0	2	Atrazine degradation
950	62	0	2	Isoquinoline alkaloid biosynthesis
982	25	0	2	Drug metabolism - cytochrome P450
983	32	1	1	Drug metabolism - other enzymes
2040	55	2	0	Flagellar assembly
3440	72	2	0	Homologous recombination
4020	185	1	1	Calcium signaling pathway
4142	105	2	0	Lysosome
53	61	0	1	Ascorbate and aldarate metabolism
140	46	0	1	Steroid hormone biosynthesis
261	28	0	1	Monobactam biosynthesis
400	71	1	0	Phenylalanine, tyrosine and tryptophan biosynthesis
473	6	0	1	D-Alanine metabolism
511	22	1	0	Other glycan degradation
513	52	1	0	Various types of N-glycan biosynthesis
521	20	1	0	Streptomycin biosynthesis
524	57	1	0	Neomycin, kanamycin and gentamicin biosynthesis
550	51	0	1	Peptidoglycan biosynthesis
600	47	1	0	Sphingolipid metabolism
604	14	1	0	Glycosphingolipid biosynthesis - ganglio series
622	34	0	1	Xylene degradation
720	106	0	1	Carbon fixation pathways in prokaryotes
730	36	1	0	Thiamine metabolism
790	82	1	0	Folate biosynthesis
830	50	0	1	Retinol metabolism
903	12	0	1	Limonene and pinene degradation
906	52	1	0	Carotenoid biosynthesis
930	22	0	1	Caprolactam degradation
960	26	0	1	Tropane, piperidine and pyridine alkaloid biosynthesis
966	21	0	1	Glucosinolate biosynthesis
970	66	0	1	Aminoacyl-tRNA biosynthesis
980	34	0	1	Metabolism of xenobiotics by cytochrome P450
2026	61	1	0	Biofilm formation - Escherichia coli

## Sheet: Table S4
Table S4. PULs substrate specificity of all MAGs by their phylum
Названия строк	Bacteroidota	Pseudomonadota	Actinomycetota	Bacillota	Chloroflexota	Verrucomicrobiota	Acidobacteriota	Bacillota_A	Myxococcota	Planctomycetota	Armatimonadota	Nitrospirota	Desulfobacterota_B	Общий итог
pectin	81	30	2	11	3	9	2		1	1				140
xylan	52	36	10	11	8	6	3	1	3					130
arabinan	11	40	14	19	11	2		2	1	1				101
beta-glucan	13	14	22	3	2	1	1		1	2	1			60
arabinoxylan	23	7	9	4	3			1	1					48
galactomannan	4	5	8	3	2	4	4							30
chitin	7	5	8	5	1	1	1		1					29
beta-mannan	10		2			2	1		1	3				19
agarose	11	2	1			2	1							17
galactan	5	1	4	4	1		1	1						17
xyloglucan	7	7	1				1							16
glucomannan	13	2												15
cellobiose		4		6				3						13
cellulose	1	3	1	1		2			1					9
arabinogalactan	4		1	3										8
capsule polysaccharide degradation	2	1						1						4
glycosaminoglycan	11	27	2	8					1					49
capsule polysaccharide synthesis	7	46	7	2	4	6	6							78
starch	8	24	14	7	7	1		4	1	3				69
host glycan	17	12	7	1	1		2							40
human milk oligosaccharide	1	8	14	6	4	1				1				35
mucin	24	3	1	1		1								30
raffinose	1	4	8	6	4									23
alpha-glucan	11	3	5		2							1		22
glycogen		9	1				1		1					12
alpha-mannan	3	3	1	4					1					12
melibiose		5	1		5									11
fructan	4	1	1		1			2		1				10
alginate	5	3		1			1							10
carrageenan	6													6
fucose	2	2			1									5
trehalose								1						1
(пусто)	242	156	83	70	31	29	15	8	10	7	1	0
Общий итог	344	307	145	106	60	38	25	16	14	12	1	1		1069

## Sheet: Table S5
Table S5. PUL composition of MAGS selected as the most potentially active degraders
	Chitinophaga		Ohtaekwangia			Pristimantibacillus			Streptomyces
Названия строк	c1_bin.12	c1_bin.61	c2_bin.18	l2_bin.16	l3_bin.16	l1_bin.2	l2_bin.10	l3_bin.2	c1_bin.37
xylan	2	2	6	3	7	3	4	4	1
pectin	7	5	3	2	2	3	4	3
arabinan	1	2	1	1	1	8	4	7	2
arabinoxylan	3	2	3	2	2	2	1	1
beta-glucan	1	1	1	1	1	1	1	1	4
mucin	2	1	2	2	2				1
glycosaminoglycan		1				4	2	2
human milk oligosaccharide						2	1	3	3
chitin		1	1		1	1	2	2	1
starch	1					1	3	1	2
galactomannan				1	1	1	1	1	3
raffinose						2	2	2	1
agarose	3	1	1	1	1
alpha-glucan			2	2	2
beta-mannan	1	2		1	1				1
host glycan		5			1
glucomannan	2	1	1	1	1
galactan				1		1	1	2
xyloglucan	1	1	1	1	1
capsule polysaccharide synthesis		1			1	1	1
arabinogalactan		1				1	1	1
carrageenan	1		1		1
alpha-mannan							1	1
cellulose							1		1
alginate						1
fructan									1
Общий итог	25	27	23	19	26	32	30	31	21

## Sheet: GH
Table. CAZy composition of MAGs
		Chitinophaga		Streptomyces	Ohtaekwangia			Pristimantibacillus			Phototrophicaceae
Названия строк		c1_bin.12	c1_bin.61	c1_bin.37	c2_bin.18	l2_bin.16	l3_bin.16	l1_bin.2	l2_bin.10	l3_bin.2	c2_bin.17
GH13	starch	4	3	7	16	16	15	1	1	3	4
GH23	chitin	2	1	4	4	4	4	2	2	2	1
GH97	Starch	4	4		6	5	6
GH1	Amorphous Cellulose			6	2	3	2	1	1	1	1
GH43	Xyloglucan	19	19	7	13	14	13	11	11	13	3
GH2	Amorphous Cellulose	8	7	5	3	3	3	4	4	4	3
GH3	Amorphous Cellulose	3	3	7	11	11	11	12	12	11	2
GH5	Amorphous Cellulose	7	3	4	10	8	10	1	1	1	5
GH16	Amorphous Cellulose	8	5	2	7	4	7
GH31	Xyloglucan	6	3	1	3	3	3	4	4	4	2
GH33		5	3	1	1	1	1				3
GH39	Xylans	3	3	2				3	1	1	15
GH92	Alpha-mannan	7	12	3	7	7	7
GH10	Amorphous Cellulose		1	2	2	3	1	1	1	1	1
GH130	Beta-mannan	2	5		1	1	1				1
GH95	Fucose Cleavage	4	5	1	3	5	3	1	1	3	2
GH30	Xylans	4	3	3	4	4	4
GH26	Xylans	4		2	2	2	2	1	1	1
GH38	Alpha-mannan	2	1		1	1	1	2	2	2	4
GH9	Amorphous Cellulose	4	2	1	2	2	3
GH67	Xylans	1	1		1	1	1	1	1	1
GH35		4	3	1	1	1	1	2	2	2
GH94								3	3	3
GH4				2				1	1	1	6
GH42		2		2				4	4	3	1
GH74				4
GH8	Amorphous Cellulose							1	1	1	1
CE2		1	1		2	2	2
GH115			1		1	1	1	1	1	1
GH53				1	1	1	1	1	1	1
GH76		4	3		3	3	4
GH165
GH141		1	1
GH44		1			1	1	1
GH63
GH11	Xylans			1
GH6				4
GH128			1		1	1	1
GH125		1	1		1	1	1	1	1	1
GH116	Amorphous Cellulose	1	2								2
GH113				1				1	1	1
GH99		2	2		1		1				1
AA10				4				1	1	1
GH12		1		2
GH55
GH81				1	1	1	1
GH158		2
GH147					1	1	1
GH64		1		2	1	1	1
CE17		2
GH28		1	2		1	1	1	1	1	1
PL1		5	2	2	1	1	1			1
GH78		2	4					1
PL9		2		1	2	2	2	1	1	1
CE8		1	2	1	1	1	1	1	1	1
PL11			1	1				1	1	1	1
GH105		4	3		2	2	2	4	4	5	1
GH106		5	3		1	1	1				1
PL10
PL26			1					1	1	1
PL4				2				1	1	1
GH138		1
GH18		7	3	3	12	9	12	6	5	6	2
GH20		3	5	5	5	4	4	1	1	1
AA1			1
AA2		1		1	1	1	1
